# Supplementary material for: Lectin-Based Antiviral Strategies for Porcine Reproductive and Respiratory Syndrome Virus 2 Infection: Griffithsin Suppresses Viral Replication In Vitro and Reduces Early Viremia In Vivo
Source: Microorganisms. 2026 May 12;14(5):1098. doi: 10.3390/microorganisms14051098 (PMC13210354; doi:10.3390/microorganisms14051098)
Supplement: Supplementary file 1 [file microorganisms-14-01098-s001.zip]

Archive with 1 entries (1 files):
- microorganisms-4241751-supplementary.pdf
